# Supplementary material for: Bioengineered embryoids mimic post-implantation development in vitro
Source: Nat Commun. 2021 Aug 26;12:5140. doi: 10.1038/s41467-021-25237-8 (PMC8390504; doi:10.1038/s41467-021-25237-8)
Supplement: Supplementary file 14 — Source Data [file 41467_2021_25237_MOESM14_ESM.xlsx]

## Sheet: Fig. 4d (2)
Epith.+TS			Non-epith.+TS					Epith.+TS			Non-epith.+TS
120h	144h	168h	120h	144h	168h		Averages	120h	144h	168h	120h	144h	168h
1.578			1.655			Replicate #1	Replicate #1	1.46981	1.58416	1.85746	1.49861	2.00757	2.12261
1.708	1.39	2.004	1.555	2.43			Repplicate #2	1.66674	1.83938	1.98379	1.50909	1.89963	1.67369
1.443	1.26316	1.291	1.54				Replicate #3	1.84863	1.67442	1.87842	1.84704	2.10044	1.82141
1.558			1.698
1.397	1.387	1.463	1.718
1.402	1.68	1.62		1.31043	1.733
1.607	1.603		1.473	1.899
1.561	1.20629	1.27133	1.548	1.947
1.21209	1.471	1.657	1.895	1.797
1.333	1.378		1.466
1.579			1.497	2.095
1.676	1.64647		1.653	1.575
1.218	1.544	1.625	1.414	1.511	1.544
1.573	2.187		1.315	1.764
1.398			2.193	1.492
1.177	1.434	2.011	1.248
1.43	1.535	2.182	1.546
1.648	1.482	1.908	1.244	1.874
1.37613	1.467	1.636
1.642			1.447	1.879
1.49			1.525
1.281	1.745	2.074	1.403	2.101	2.93677
1.287	1.449	1.775	2.108
1.277	1.453		1.27	2.064	2.355
1.627	1.32481	1.428	1.27457	1.91	2.342
1.578	1.675		1.418	1.69	1.6317
1.52	1.762	2.18315	1.41579	2.029	2.63
1.736			1.594	1.67	2.043
1.16308	1.259	1.26385	1.396	1.593	1.758
1.229	1.28264	1.345	1.665	2.412
1.483	1.477	1.92789	1.592	2.213
1.328			1.726	2.014
1.39	1.553	1.92	1.761
	1.82		1.496	2.484
1.373			1.515
1.627			1.353	1.752
1.30813	1.632	1.667	1.189	1.95	2.64
1.209	1.427	1.847	1.302	1.268	1.519
1.251	1.54628	2.02382	1.221	1.499	1.649
1.298			1.447	2.126	2.636
1.564	1.784		1.577
1.315			1.265
1.348	1.381	1.87135	1.453	1.271	2.70728
1.464	1.613	1.391	1.739	2.179
1.444			1.689	2.441
1.313	1.234	1.662	2.195	2.91062
1.3			1.435	1.99717
1.448	1.901	1.946		1.852	2.716
1.20126	1.343	1.6	1.28	1.903	1.88
1.282	1.43432	1.58	1.416	2.361	2.53
1.659	1.524	2.12	1.332	2.079	2.6
1.507	1.719	2.08	1.393	2.122	1.34
1.631	1.511	1.98	1.38	1.496	1.48
1.653	1.422	1.63	1.268	2.36479	2.18
1.458	2.213	2.1	1.356	1.877	2.03
1.458	1.595	1.95		2.83026	2.02
1.545	1.711	2.03	1.30261	1.61	1.42
1.331	1.644	1.8	1.496	2.418	2.2
1.609	1.904	3.02	1.522	2.766	2.28
1.899	1.899	2.38	1.25656	2.092	1.71
1.44637	2.005	2.25	1.546	2.588	2.44
1.602	1.597	2.09	1.311	2.018	2.31
2.339	2.086	2.32	1.294	2.025	1.85
1.81	1.608	2.09	1.634	2.829	2.69
1.91904	1.92551	2.578	1.729	1.853	1.327	Replicate #2
1.658	1.712	1.954	1.313	1.774	1.656
1.289	1.528	1.414	1.337	1.931	1.516
1.293	1.782	1.258	1.466	1.694	1.373
1.745	1.828	2.35467	1.503	2.526	1.715
1.644	2.17	3.39147	1.156	1.558	2.06
2.022	2.25	3.2108	1.489	2.02	1.657
1.363	1.935	2.189	1.465	2.013	1.607
2.245	2.225	1.25126	1.321	2.309	1.283
1.643	1.984	2.251	1.676	1.413	1.544
1.762	1.539	1.82743	1.843	2.30755	1.52849
2.05			1.692	1.445	1.405
1.543			1.632	1.56	1.23613
2.321			1.437	1.824	2.018
1.378	1.611	1.718	1.262	1.764	1.518
1.591	1.405	1.514	1.453	1.447	1.475
1.725	1.632	2.741	2	2.37	2.4
1.456	1.579	2.125	1.429	2.511	2.454
1.733	1.998	1.656	1.643	2.151	2.34335
1.453	2.315	2.0448	1.452	2.092	1.809
1.429	1.889	1.59032	1.359	2.1	1.738
1.589	1.79	1.3365	1.453	1.687	1.389
1.484	1.69	1.27047	1.599	1.342	1.443
1.496	1.33	1.823	1.691	2.382	2.29021	Replicate #3
			1.487	2.103	2.004
1.697	1.53	2.884	1.723	2.192	1.753
1.813	1.713	1.554	1.38156	2.292	2.23563
1.553	1.413	2.173	1.612		2.196
1.705	2.434	2.185	1.466	2.512	1.859
1.85	2.101	2.632	1.811	2.27	1.82801
1.3994	1.0823	1.32161	1.53746	1.882	1.473
1.888	1.634	1.638	2.964	2.291	2
2.946	1.545	1.501	1.728	2.622	1.087
2.254	2.166	2.671	1.542	1.677	1.87
1.902	1.485	1.554	2.459		1.535
1.326	1.711	1.84	1.379	1.207	1.383
2.019	1.517	1.928	1.638	1.448	1.587
1.864	1.679	1.44435	2.009	2.148	1.831
1.773	1.699	1.809	2.243	2.496	1.939
1.833	1.793	2.13695	2.266	2.051	1.995
1.687	1.45	1.71717	2.12	2.808	2.155
1.478		1.519	1.885	2.377	2.358
2.124	1.776	1.653	2.029	1.88	2.124
1.961	1.448	1.928	1.894	2.029	1.243
2.202	1.75	1.81969	1.938	1.82267	1.21608
1.662	1.652	1.628	1.646	1.558	1.998
2.086	1.929	1.844	1.88	2.162	1.754

## Sheet: Fig. 1c
25 ESC	100 ESC			Averages	25 ESC	100 ESC
197.6	229.8	Replicate #1		Replicate #1	176.467	225.908
119.6	237.9			Replicate #2	175.978	216.612
230.807	240.5			Replicate #3	182.829	230.203
168.698	227.5
154.7	247
264.741	241.76
153.4	189.8
180.7	241.8
137.444	235.227
196.3	222.3
175.5	274.852
157.3	210.6
124.8	219.317
158.716	204.1
176.8	227.5
174.655	215.8
187.904	215.8
182	191.1
174.2	208
120.9	223.6
131.3	202.8
167.301	243.1
133.9	221
142.438	231.648
146.9	259.121
126.722	206.7
179.4	189.8
196.3	204.1
148.2	209.3
153.4	205.587
169.762	208.667
166.382	200.2
180.7	204.1
195.168	239.2
157.19	213.263
166.4	247.749
169	204.127
166.4	209.3
182	205.4
136.5	218.4
161.2	245.7
176.739	215.102
169	226.2
148.912	221
213.568	205.616
177.246	214.5
195	228.8
180.7	240.5
191.855	221
197.087	217.1
193.7	218.4
211.9	224.458
176.8	253.5
151.155	220.528
175.5	215.8
204.071	215.8
187.525	217.071
193.7	227.387
209.3	269.1
167.7	233.487
153.4	222.3
203.698	200.394
170.3	257.4
221	271.7
229.81	227.5
187.143	222.3
195	250.9
180.7	215.8
214.183	235.3
220.637	272.093
206.7	215.8
144.471	213.2
149.5	274.3
180.7	222.3
252.2	222.106
232.7	270.4
215.8	208
156	223.575
128.7	218.4
176.739	208
225.968	201.5
197.6	239.2
236.6	270.4
141.563	202.8
176.8	271.498
204.1	210.6
182	201.026
238.083	252.2
172.703	195
184.6	230.1
237.73	241.76
254.962	211.9
196.3	206.7
172.9	240.5
157.3	242.679
180.7	245.7
184.6	252.2
243.1	254.8
179.4	205.584
252.948	226.75
158.6	216.464
156	241.051
169.38	223.431
167.7	202.309
166.475	228.596
205.226	210.301
236.6	217.703
195.924	198.303
192.295	224.558
121.07	213.138
154.777	220.738
104	226.587
130.714	241.612
122.722	224.623
107.103	198.444
184.399	192.536
171.105	225.698
96.972
93.625	231.4
118.447	241.8
125.262	274.3
	267.8
251.605	228.8	Replicate #2
159.9	195
127.4	279.5
170.3	187.2
170.3	209.3
245.7	211.9
166.765	218.4
154.7	217.1
199.994	219.7
254.8	185.9
150.8	221
149.5	192.4
120.42	242.186
146.9	188.5
211.9	203.152
256.969	197.6
162.204	195
171.6	195
179.4	208
219.698	198.9
142.703	206.7
166.26	220.574
183.3	185.9
135.2	222.3
173.793	212.344
176.8	183.3
197.548	202.8
200.2	206.7
156.391	195
165.1	223.375
169.441	244.4
167.7	191.1
165.1	209.3
172.9	189.8
183.904	182.009
187.2	249.6
139.1	196.3
144.3	185.9
189.8	192.4
196.3	185.9
156	192.4
189.8	213.2
143.911	248.248
198.9	188.5
139.1	217.1
193.984	202.233
206.7	184.6
171.6	206.7
185.9	176.8
174.569	214.208
215.8	281.782
154.7	187.2
131.3	205.4
240.961	211.9
193.04	209.3
210.6	193.7
130	234
154.7	205.4
201.107	286.296
174.148	191.1
159.134	222.209
204.1	183.3
174.2	205.226
172.9	184.6
241.8	197.6
172.9	213.2
207.632	233.487
230.1	198.9
169	263.111
128.484	224.9
180.7	211.313
149.945	210.506
180.7	193.7
282.1	201.313
154.7	231.4
161.2	221
178.1	274.3
170.3	195
169	223.6
144.3	196.3
131.3	211.9
184.6	205.4
145.6	205.204
172.9	303.489
148.2	222.3
152.1	227.5
219.7	237.9
135.2	210.6
137.8	208.667
161.2	205.714
202.8	202.8
179.4	209.3
93.845	235.3
115.22	281.806
128.549	239.2
122.623	201.5
112.167	213.2
172.303	244.4
167.727	222.3
155.257	218.4
195.149	207.748
168.235	246.802
177.97	201.5
210.019	207.426
176.293	227.5
168.347	247
141.94	248.3
138.674	286
221.863	230.1
170.94	210.6
156.36	222.3
218.275	280.102
211.269	220.623
193.04	191.855
207.92	276.782
225.447	261.598
232.831	255.18
230.349
207.861	228.8	Replicate #3
	224.9
219.698	254.8
193.437	223.6
226.514	240.5
178.1	287.3
168.017	279.07
241.8	210.6
179.4	223.6
193.264	283.4
152.321	296.914
132.6	230.1
120.502	222.3
200.2	214.5
166.4	292.325
169.14	303.606
162.5	217.1
178.1	214.5
165.1	211.425
172.9	223.6
149.5	215.8
206.7	227.5
179.4	224.993
191.1	228.828
137.469	208
180.7	210.6
174.2	227.5
159.9	252.791
188.5	201.5
130	199.872
154.7	272.317
209.3	342.412
144.3	211.554
193.7	213.2
166.4	196.3
201.274	226.2
172.088	179.424
156	206.7
159.9	222.3
242.897	226.2
185.9	221
159.028	219.7
202.8	208.715
202.8	215.8
143.019	215.8
176.8	289.149
174.2	235.852
170.3	224.9
152.1	193.7
161.2	217.1
144.3	231.4
232.621	269.1
192.4	213.2
143	237.202
137.8	223.6
194.47	236.6
185.21	201.5
179.4	205.918
200.2	259.121
165.676	192.121
172.047	218.037
174.2	253.5
180.7	221
145.6	187.2
165.139	161.2
164.36	246.631
197.259	236.039
193.959	242.215
210.6	244.801
185.9	202.8
193.7	245.818
223.524	214.5
193.7	183.3
198.556	248.245
191.1	209.3
166.4	207.748
140.644	283.265
222.3	250.9
185.9	267.52
197.087	206.7
222.3	243.1
208	218.779
239.002	240.5
159.9	204.99
155.351	248.3
182	228.8
152.1	243.1
189.8	250.952
154.7	308.913
248.3	197.647
240.5	221.505
215.8	221.576
211.04	183.988
214.5	202.8
213.2	203.504
153.4	206.332
124.8	261.21
299.991	227.415
232.567	269.578
213.2	278.723
166.382	277.791
201.5	264.56
178.1	225.128
158.958	220.907
154.7	202.578
121.998	225.699
122.2	240.836
237.9	219.258
241.8	221.497
210.6	210.263
192.4	227.133
136.12	241.032
258.981	239.59
251.412	214.327
204.071	229.359
183.3	228.8
169	203.081
165.704	228.459
119.495	217.881
167.632	205.358
134.946

## Sheet: Fig. 1l
25 TSC	100 TSC			Averages	25 TSC	100 TSC
152.05	196.348	Replicate #1		Replicate #1	145.446	207.538
136.18	210.56			Replicate #2	152.11	202.691
130.532	191.203			Replicate #3	133.998	186.969
106.779	200.564			Replicate #4	130.618	199.362
147.039	213.988
145.436	210.722
120.107	175.172
143.723	218.092
135.541	212.073
154.931	214.981
143.95	202.381
162.685	192.595
139.547	207.206
155.31	195.771
144.288	199.898
136.259	217.374
162.422	215.612
177.868	217.755
153.255	224.412
177.548	213.556
174.003	244.816
144.349	202.04
117.127	197.355
133.591	204.72
137.205	185.389
121.841	192.69
122.554	225.034
141.456	177.141
177.242	204.483
144.774	216.02
137.059	208.292
127.492	195.52
180.645	202.905
171.594	216.151
124.264	201.805
102.824	189.412
161.786	190.253
159.505	201.79
146.7	220.02
131.223	220.74
153.082	222.224
167.437	189.411
166.486	202.625
154.641	183.497
137.306	202.343
151.617	200.361
171.294	222.502
143.514	220.906
174.539	197.265
172.655	215.663
141.941	206.77
127.501	212.07
130.164	190.551
141.628	209.85
146.522	202.085
123.006	201.11
117.006	188.347
114.394	196.532
144.479	222.759
141.746	197.629
161.297	192.393
132.459	193.569
178.551	209.178
173.871	206.97
186.534	199.006
128.837	208.006
126.273	214.891
138.255	199.55
134.587	187.2
148.2	209.7
136.775	205.786
125.514	221.218
113.054	215.913
175.237	196.457
151.992	210.886
131.608	187.633
130.37	215.267
153.494	202.003
143.204	213.935
104.212	229.348
167.557	182.556
151.57	215.563
173.123	221.4
144.953	173.878
153.634	191.359
144.926	244.362
142.133	235.362
117.823	206.071
149.568	186.905
151.301	217.153
170.294	198.377
136.352	229.392
139.8	182.8
170.19	187.2
156.864	213.568
127.333	237.734
117.619	189.788
139.316	188.059
153.18	206.128
143.501	205.516
164.315	201.473
166.905	204.999
160.773	244.043
96.562	185.949
125.047	231.821
127.4	250.693
132.648	215.949
126.659	225.839
157.271	206.716
143.236	230.208
162.827	232.179
156.066	239.063
141.623	231.547
167.928	215.8
134.956	245.216
144.638
142.731	202.311
	189.8
176.588	218.154
143.138	191.317
153.229	198.006
161.591	202.625	Replicate #2
141.266	219.042
156.242	175.127
124.7	217.547
146.233	230.434
149.572	189.926
143.019	187.2
126.855	187.338
163.341	207.684
143.619	198.679
151.409	228.077
129.756	201.19
112.633	211.845
112.145	209.059
156.772	214.419
111.134	217.036
127.695	240.348
159.143	213.2
161.168	194.784
145.392	243.389
139.688	245.912
150.704	187.489
169.156	214.167
164.413	212.778
135.833	215.665
160.295	193.751
139.298	179.4
169.215	184.057
174.377	173.932
172.817	197.971
93.216	212.055
139.044	214.136
166.409	176.162
126.581	214.996
191.955	209.058
166.944	191.321
156.531	172.908
162.674	222.166
113.791	235.065
139.03	213.903
136.878	205.415
163.177	224.43
161.583	243.58
162.252	205.996
140.235	194.447
141.102	215.001
156.374	195.574
168.019	204.101
138.336	217.881
118.4	206.549
129.418	208.431
146.766	217.512
146.876	212.971
200.983	200.727
154.127	220.895
170.925	212.754
163.372	214.421
143.656	173.965
140.8	194.336
138.566	180.79
165.76	207.788
183.832	194.879
156.719	199.262
159.147	167.301
184.439	178.332
190.618	154.092
155.577	156.52
181.817	216.6
133.067	180.589
173.066	189.363
143.707	170.052
182.772	182.86
141.251	205.548
162.292	189.221
124.623	154.962
174.655	204.994
105.86	194.769
99.918	177.228
133.168	191.545
83.238	191.267
147.172	231.893
153.108	213.97
181.038	217.464
175.215	193.746
139.462	218.029
169.536	201.273
181.376	218.276
177.675	218.877
189.104	207.694
173.454	199.506
152.084	222.221
176.715	192.739
185.711	212.025
130.85	209.084
152.256	182.819
143.639	206.209
146.231	205.878
161.838	228.607
123.781	183.798
132.6	220.348
147.264	246.619
145.196	169.97
144.406	213.786
168.772	226.944
162.528	190.448
112.433	202.8
155.307	237.869
189.73	212.693
163.8	215.048
191.1	226.697
130.075	221
180.729	216.272
160.195	185.284
176.962	219.002
145.433
182.225	142.523
147.181	157.644
139.783	180.352
	155.311
117.663	156.504	Replicate #3
144.32	161.158
134.959	141.364
112.278	172.212
133.832	175.082
142.482	166.925
140.2	137.85
113.444	127.61
158.162	147.154
173.207	147.187
174.655	189.363
140.644	197.757
136.7	159.948
114.905	180.876
127.774	193.959
148.314	172.817
159.683	168.762
135.539	180.313
120.191	205.415
146	153.334
112.278	223.294
166.352	181.456
114.839	214.629
125.722	190.167
138.446	251.701
109.941	204.197
140.786	172.817
171.592	172.142
144.837	216.887
147.137	169.839
154.698	190.282
142.507	200.644
134.383	185.556
136.706	166.942
134.973	171.825
155.334	190.049
162.878	198.318
160.735	240.197
147.138	206.462
137.886	211.119
153.513	191.894
146.017	183.958
124.482	187.304
147.997	184.386
127.392	178.556
117.663	174.489
112.848	201.795
158.175	263.489
140.767	207.084
108.201	200.658
130.289	233.2
164.544	186.677
134.969	185.556
124.692	178.579
157.769	176.226
131.905	163.415
103.393	197.744
106.618	173.296
124.485	187.887
115.381	201.844
113.501	225.65
95.608	189.6
131.81	230.89
118.141	226.193
105.418	158.384
131.767	183.549
107.231	166.971
139.427	182.646
157.519	180.293
110.566	143.953
134.725	174.56
110.832	233.487
134.384	190.77
104.793	229.727
124.8	237.28
112.319	211.889
110.698	240.201
113.639	166.146
124.834	210.552
112.859	207.564
94.688	209.372
118.997	162.46
73.25	175.575
112.132	209.365
154.738	195.798
110.896	196.551
176.618	179.126
121.66	186.714
135.123	209.975
79.426	189.363
135.468	198.311
110.309	171.005
106.181	194.294
104.572	165.463
117.112	188.45
	190.282
161.118	176.249
152.594	205.852
177.969	183.475
145.404	177.389
159.922	188.476
140.786	180.87
138.436	161.692
152.374	147.19
125.065	170.606
152.997	164.595
141.33	143.074
140.193	161.761
147.073	197.174
128.559	165.759
138.433	171.526
165.192	174.476
162.245	154.151
168.221	159.028
144.25	158.801
145.494
139.603	205.282
139.724	190.322
142.474	199.527
136.047	229.756
143.016	204.715
122.259	220.423	Replicate #4
175.639	239.007
152.381	239.044
124.466	230.857
129.806	188.444
109.368	205.282
146.587	224.69
141.92	226.81
160.867	213.492
109.368	189.053
150.08	157.19
166.355	208.198
152.411	187.804
110.309	184.943
157.035	219.862
149.487	189.27
137.28	214.183
116.922	189.471
133.216	215.822
165.698	182.053
116.341	188.848
136.668	208.192
152.404	202.492
139.179	186.537
142.517	213.597
112.147	198.911
140.57	214.602
116.938	200.621
151.108	204.235
127.389	224.453
152.977	195.997
142.482	211.708
133.29	188.01
137.863	176.239
108.211	214.022
172.182	208.008
147.157	211.105
156.271	175.639
139.573	208.808
127.392	202.968
147.75	182.027
159.948	202.616
115.761	179.733
154.728	237.244
159.375	181.491
127.774	212.305
174.384	212.315
111.228	230.729
111.721	193.634
119.252	225.099
110.309	206.455
176.289	182.043
130.302	200.674
92.805	189.024
119.598	172.172
159.485	216.94
79.53	182.607
85.8	180.87
132.6	180.244
111.721	187.3
88.678	223.336
112.495	243.684
133.116	207.055
86.633	200.088
111.936	186.7
121.815	206.709
102.265	176.494
104.463	199.478
148.58	196.594
139.724	194.818
132.051	154.846
75.158	228.557
98.677	177.381
88.986	201.267
121.362	179.739
149.607	189.004
140.625	207.612
127.354	200.677
143.09	198.351
102.819	213.452
118.986	211.145
101.211	179.152
118.224	203.153
177.637	231.496
138.36	196.014
131.975	162.295
124.58	224.46
125.035	204.698
166.312	190.174
114.763	185.494
129.579	212.875
83.746	211.695
143.159	207.638
	187.86
	195.454
	209.511
	211.095
	211.089
	199.887
	194.254
	199.491
	230.873
	193.664
	167.31
	179.169
	152.371
	174.506
	182.036
	197.738
	194.645
	192.517
	222.713
	172.15
	180.556
	200.003
	154.522

## Sheet: Supp. Fig. 1b
100 cells+matrigel	100 cells-matrigel			Averages	100 cells+matrigel	100 cells-matrigel
229.8	252.2	Replicate #1		Replicate #1	225.559	218.151
237.9	219.7			Replicate #2	215.807	226.959
240.5	209.3			Replicate #3	231.04	222.138
227.5	209.3
247	195.924
241.76	234.406
189.8	214.183
241.8	205.4
235.227	203.771
222.3	222.267
274.852	221
210.6	213.263
219.317	200.2
204.1	225.465
227.5	224.9
215.8	207.748
215.8	211.9
191.1	200.2
208	211.9
223.6	218.779
202.8	195.699
243.1	202.8
221	193.991
231.648	200.2
259.121	253.352
206.7	225.175
189.8	215.57
204.1	208
209.3	229.81
205.587	258.58
208.667	262.6
200.2	235.3
204.1	195.574
239.2	211.9
213.263	222.3
247.749	235.3
204.127	255.607
209.3	243.1
205.4	200.2
218.4	275.442
245.7	238.963
215.102	206.7
226.2	258.7
221	257.46
205.616	217.1
214.5	230.1
228.8	203.28
240.5	262.875
221	289.819
217.1	149.5
218.4	180.7
224.458	208
253.5	227.5
220.528	211.965
215.8	216.545
215.8	201.484
217.071	205.4
227.387	208.208
269.1	214.912
233.487	230.1
222.3	214.183
200.394	169
257.4	193.7
271.7	189.363
227.5	200.2
222.3	165.271
250.9	230.1
215.8	206.49
235.3	237.9
272.093	200.2
215.8	212.635
213.2	209.3
274.3	138.805
222.3	174.2
222.106	236.6
270.4	189.926
208	213.2
223.575	223.066
218.4	227.5
208	234
201.5	184.6
239.2	184.6
270.4	235.832
202.8	214.295
271.498	211.951
210.6	205.039
201.026	215.102
252.2	255.689
195	209.82
230.1	230.1
241.76	201.322
211.9	219.7
206.7	230.1
240.5	221.515
242.679	210.6
245.7	218.143
252.2	175.627
254.8	237.635
205.584	269.535
226.75	239.762
216.464	244.201
241.051	236.708
223.431	234
202.309	194.285
228.596	249.6
210.301	247.234
217.703	213.353
198.303	229.832
224.558	260
213.138	202.14
220.738	231.463
226.587	208.696
241.612	251.045
224.623	212.698
198.444	201.192
192.536	217.11
225.698	209.815
	206.586
231.4	215.409
241.8	234.505
274.3
267.8	271.7	Replicate #2
228.8	236.6
195	228.8
279.5	208.971
187.2	243.735
209.3	205.909
211.9	229.619
218.4	204.1
217.1	235.931
219.7	231.4
185.9	232.567
221	249.388
192.4	212.194
242.186	230.729
188.5	258.7
203.152	192.4
197.6	204.345
195	240.841
195	197.152
208	257.523
198.9	238.902
206.7	236.6
220.574	223.6
185.9	225.974
222.3	253.5
212.344	238.251
183.3	239.2
202.8	236.247
206.7	241.812
195	230.1
223.375	242.226
244.4	236.244
191.1	273.45
209.3	226.2
189.8	220.6
182.009	245.7
249.6	254.082
196.3	252.2
185.9	237.9
192.4	265.2
185.9	262.6
192.4	214.5
213.2	239.597
248.248	211.9
188.5	213.2
217.1	276.691
202.233	215.8
184.6	211.9
206.7	210.6
176.8	228.8
214.208	236.6
281.782	219.514
187.2	197.007
205.4	237.9
211.9	233.82
209.3	234.406
193.7	218.38
234	210.304
205.4	226.2
286.296	223.375
191.1	195
222.209	216.778
183.3	232.7
205.226	223.6
184.6	225.137
197.6	256.468
213.2	210.6
233.487	226.203
198.9	201.5
263.111	202.373
224.9	229.81
211.313	219.7
210.506	235.3
193.7	219.7
201.313	217.237
231.4	222.206
221	219.7
274.3	210.934
195	181.766
223.6	226.2
196.3	270.4
211.9	218.4
205.4	183.3
205.204	210.6
303.489	204.696
222.3	200.2
227.5	211.9
237.9	217.825
210.6	192.34
208.667	233.1
205.714	191.1
202.8	185.9
209.3	201.5
235.3	200.2
281.806	227.5
239.2	219.7
201.5	205.4
213.2	179.725
244.4	205.4
222.3	205.909
218.4	252.498
207.748	249.983
246.802	200.579
201.5	237.428
207.426	278.883
227.5	256.1
247	236.272
248.3	259.282
286	236.96
230.1	262.6
210.6	243.556
222.3	207.445
280.102	255.607
220.623	244.478
191.855
276.782	250.9	Replicate #3
261.598	288.537
255.18	227.129
	261.721
228.8	228.89
224.9	228.118
254.8	244.207
223.6	211.9
240.5	217.1
287.3	214.528
279.07	227.5
210.6	214.5
223.6	217.357
283.4	223.375
296.914	219.7
230.1	187.242
222.3	225.204
214.5	193.7
292.325	230.729
303.606	206.7
217.1	206.7
214.5	216.94
211.425	201.5
223.6	209.179
215.8	217.889
227.5	268.78
224.993	202.049
228.828	213.2
208	198.9
210.6	222.458
227.5	206.7
252.791	202.8
201.5	201.5
199.872	209.3
272.317	184.6
342.412	286
211.554	214.41
213.2	212.358
196.3	197.787
226.2	187.416
179.424	224.294
206.7	200.2
222.3	239.2
226.2	201.5
221	221.359
219.7	206.7
208.715	212.428
215.8	308.864
215.8	224.9
289.149	218.4
235.852	205.818
224.9	214.5
193.7	214.5
217.1	222.201
231.4	218.812
269.1	204.071
213.2	198.655
237.202	240.773
223.6	211.609
236.6	207.915
201.5	230.488
205.918	237.9
259.121	221
192.121	236.6
218.037	245.7
253.5	217.1
221	231.637
187.2	277.998
161.2	215.8
246.631	222.23
236.039	217.1
242.215	254.061
244.801	209.3
202.8	224.9
245.818	204.1
214.5	262.6
183.3	226.203
248.245	212.761
209.3	228.8
207.748	239.2
283.265	191.1
250.9	228.8
267.52	265.2
206.7	239.2
243.1	206.7
218.779	211.9
240.5	272.033
204.99	217.1
248.3	230.1
228.8	231.4
243.1	259.942
250.952	231.046
308.913	219.7
197.647	185.9
221.505	206.781
221.576	227.5
183.988	205.909
202.8	235.3
203.504	221.537
206.332	213.143
261.21	278.091
227.415	175.809
269.578	180.7
278.723	259.548
277.791	205.4
264.56	183.848
225.128	179.899
220.907	190.954
202.578	231.4
225.699	204.72
240.836	275.007
219.258
221.497
210.263
227.133
241.032
239.59
214.327
229.359
228.8
203.081
228.459
217.881
205.358

## Sheet: Fig. 2b
25/25	25/100	100/25	100/100		Averages	25/25	25/100	100/25	100/100
110	102	116	123	Replicate #1	Replicate #1	106.727	109.087	120.417	125.667
104	104	125	127		Replicate #2	105.75	96.5	121.857	128.6
106	110	125	123
108	102	123	127
110	104	116	120
102	106	120	123
112	110	125	133
104	108	116	127
106	116	123	125
106	112	123	133
104	110	116	123
104	102	116	133
106	106	120	123
108	110	120	123
106	104	120	125
108	110	125	120
104	106	120	135
108	116	125	120
110	116	120	133
112	112	120	120
102	123	116	123
108	108	123
	112	114
		123
101	99	115	123	Replicate #2
92	88	121	135
121	103	133	115
109	96	127	127
		123	143
		121
		113

## Sheet: Fig. 2c
25/25	25/100	100/25	100/100		Averages	25/25	25/100	100/25	100/100
0.954				Replicate #1	Replicate #1	0.865208	0.7525	0.451105	0.408786
0.785	0.24	0.526	0.238		Replicate #2	0.862136	0.955583	0.241333	0.349133
0.736	0.437	0.918
0.854	0.854	0.883	0.026
1	0.252	0.067	0.126
0.945		0.225
0.843	0.96	0.764
0.841	0.258	0.837	0.061
0.907	0.972	0.238
0.799	0.859		0.881
0.835	0.995		0.846
0.943		0.335	0.189
0.807	0.945	0.268	0.02
0.946	0.568	0.868	0.09
0.823	0.842	0.135	0.033
0.87	0.907	0.913
0.953	0.984	0.124	0.51
0.687			0.978
0.836	0.702	0.454
0.977	1	0.334	0.959
0.701	0.72	0.143	0.766
0.89	0.7	0.18
0.833	0.994	0.359
1	0.861
0.958	0.977	0.537	0.198	Replicate #2
0.96	1	0.123
0.852	0.928		0.109
0.953	0.971	0.137
0.932	0.975	0.526
0.837	0.937	0.183	0.106
0.942	1	0.184	0.389
0.419	0.943		0.799
	0.896		0.127
0.934	0.959		0.095
0.925	0.944		0.593
1	0.916	0.03
0.942	0.998	0.116
0.95	0.985	0.195	0.054
0.953	0.928	0.243
	1
0.935	0.766	0.151	0.091
0.926	1
0.847	0.964	0.123	0.043
0.98	1	0.37	0.944
0.522	0.98
0.68	0.94	0.568	0.896
0.726	0.966		0.725
0.794	0.961	0.134	0.068

## Sheet: Fig. 2e
Non- Epith.	Non- Epith.+TS	Epith.	Epith. +TS		Averages	Non- Epith.	Non- Epith.+TS	Epith.	Epith. +TS
1.727	1.521	0.985	1.193	Replicate #1	Replicate #1	1.5217	1.77671	0.994435	1.09943
1.525	1.958	1.038	0.996		Replicate #2	1.40359	1.43147	0.998968	1.13465
1.756	1.793	0.986	1.001
1.498	1.658	0.984	1.096
1.278	2.013	0.962	0.992
1.766	1.863	1.005	1.464
1.49	1.648		1.05
1.504	1.846	1.013
1.495	1.578	0.955	1.038
1.186	1.842	0.979	1.068
1.135	1.936	0.992	1.038
1.753	1.476	1.051	1.044
1.362	1.79	1.003	1.011
1.669	1.302	0.981	1.099
1.68	1.844	1.001	1.22
	1.79	0.986	1.099
1.749	1.791	1.023	1.054
1.437	2.169	0.974	1.021
1.496	1.862	1.049	1.062
1.266	1.973	0.978	1.054
1.501	1.91	1	1.31
1.658	1.892	0.976	1.344
1.63	1.466	0.969	1
1.438	1.72	0.982	1.033
	1.588		1.084	Replicate #2
	1.277		1.215
	1.683		1.028
	1.493		1.066
	1.261		1.051
	1.153		1.106
	1.375		1.489
	1.126		1.012
	1.215		1.226
			1.041
	1.362		1.085
	1.643		1.425
	1.2		1.188
	1.316		1.039
	1.325		1.296
	1.332		1.069
	1.173		1.157
	1.631		1.067
	1.155		1.075
	1.536		1.139
	1.129		1.027
	1.373		1.111
	1.487		1.393
	1.667		1.052
	1.546		1.156
	1.675		1.007
			0.985
	1.92		1.026
	1.396		1.076
	1.427		1.274
	1.301		1.034
	1.574		1.083
	1.299		1.062
	1.288		1.058
	1.588		1.039
	1.24		1.065
	1.376		1.162
	1.506		1.036
	1.389		1.087
	1.379
	1.577		1.326
	1.406		1.021
	1.366		1.083
	1.693		1.144
	1.845		1.144
	1.648		1.184
	1.15		1.313
			1.087
1.4	1.24	0.992	0.988
1.263	1.774	1.003	1.113
1.612	1.595	0.997	1.031
1.32	1.568	0.978	1.161
1.158	1.305	0.988	1.151
1.678	1.473	0.993	1.024
1.368	1.171	0.991	1.455
1.166		0.994	1.164
1.552	1.274	1.018	1.166
1.197	1.293	0.993	1.142
1.379	1.641	0.993	1.273
1.268	1.44	0.98	1.131
1.198	1.554	0.979	1.214
1.559	1.279	0.993	1.206
1.382	1.51	1.165	1.233
1.304	1.682	0.985	1.138
1.437		0.988
1.627		0.99
1.23		1.005
1.512		0.99
1.383		0.977
1.439		1.021
1.202		0.983
1.358
1.605		0.996
1.602		0.98
1.622		0.983
1.343		0.985
1.327		0.988
1.526		0.975
1.736		0.978
1.162		1.087

## Sheet: Fig. 2f
Non- Epith.	Non- Epith.+TS	Epith.	Epith. +TS		Averages	Non- Epith.	Non- Epith.+TS	Epith.	Epith. +TS
0.891	0.926		0.147	Replicate #1	Replicate #1	0.728652	0.888833	#DIV/0!	0.305111
0.827	0.975		0.298		Replicate #2	0.66071	0.729458	#DIV/0!	0.248914
0.898	0.939
0.755	0.82
0.463	0.947
0.96	0.953		0.891
0.911	0.904
0.709	0.893
0.954	0.839
0.304	0.95
0.239	0.896
0.882	0.736
0.552	0.954		0.024
0.815	0.666		0.086
0.949	0.974		0.297
	0.977		0.094
0.886	0.93
0.492	0.986
0.737	0.908
0.355	0.933
0.762	0.955		0.405
0.855	0.959		0.504
0.844	0.406
0.719	0.906
	0.976		0.106	Replicate #2
	0.744		0.317
	0.976
	0.801
	0.453
	0.178
	0.859		0.855
	0.271		0.187
	0.589		0.054
	0.902		0.372
	0.371		0.307
	0.682
	0.906		0.451
	0.936
	0.299		0.176
	0.866
	0.286		0.075
	0.822
	0.18
	0.587
	0.769		0.966
	0.833		0.049
	0.883		0.208
	0.935
	0.978
	0.878		0.105
	0.8		0.371
	0.451
	0.934
	0.722
	0.599
	0.915
	0.613
	0.888		0.186
	0.909
	0.959
	0.649
	0.855		0.495
	0.787		0.112
	0.676		0.045
	0.911		0.154
	0.965		0.08
	0.915		0.133
	0.231		0.538
			0.027
0.826	0.45		0.164
0.577	0.944		0.107
0.943	0.912
0.633	0.957		0.354
0.087	0.828		0.124
0.886	0.807
0.667	0.136		0.244
0.146			0.272
0.893	0.782		0.131
0.148	0.477		0.278
0.752	0.939		0.244
0.683	0.991		0.257
0.216	0.847		0.168
0.936	0.454
0.716	0.861
0.484	0.914
0.75
0.915
0.478
0.84
0.643
0.753
0.232
0.569
0.84
0.883
0.932
0.722
0.541
0.838
0.953

## Sheet: Supp. Fig. 4b
EPI only	Non- coated	+ Fgf2	+ Activin	+ Wnt3a	+ Bmp4	+MEF agg.	+TS agg.		Averages	EPI only	Non- coated	+ Fgf2	+ Activin	+ Wnt3a	+ Bmp4	+MEF agg.	+TS agg.
1.013	1.43	1.038	1.056	1.048	1.486	1.09	1.146	Replicate #1	Replicate #1	1.02947	1.13857	1.08083	1.07696	1.05508	1.48313	1.06039	1.11231
0.987	1.267	1.045	1.141	1.046	1.607	1.014	1.107		Replicate #2	1.09594	1.05269	1.07331	1.10531	1.07344	1.49738	1.0992	1.512
0.975	1.056	1.235	1.045	1.042	1.471	1.086	1.079
1.01	1.122	1.057	1.053	1.05	1.541	0.98	1.078
0.977	1.201	1.059	1.065	1.056	1.637	1.197	1.033
1.127	1.002	1.024	1.058	1.049	1.52	1.107	1.168
1.008	1.048	1.049	1.061	1.059	1.469	1.048	1.034
0.994	1.387	1.244	1.065	1.1	1.3	1.089	1.125
1.001	1.068	1.076	1.058	1.037	1.539	1.074	1.13
1	1.192	1.058	1.064	1.075	1.62	0.998	1.035
1.008	1.088	1.059	1.052	1.035	1.619	1.093	1.324
1.068		1.094	1.059	1.04	1.406	1.095	1.052
0.993	1.047	1.054	1.051	1.044	1.544	1.112	1.088
1.016	1.016	1.057	1.054	1.064	1.566	1.022	1.041
1.005	1.026	1.062	1.063	1.063	1.675	1.108	1.33
1.025	1.055	1.256	1.087	1.056	1.221	1.005	1.056
1.389	1.251	1.056	1.361	1.061	1.325		1.045
0.991	1.02	1.056	1.076	1.044	1.634	1.085	1.072
1.004	1.061	1.054	1.057	1.056	1.221	1.038	1.121
0.987	1.136	1.07	1.065	1.061	1.331	1.013	1.014
1.286	1.057	1.051	1.061	1.051	1.314	1.06	1.049
0.998	1.399	1.056	1.055	1.084	1.415	1.058	1.454
1.001	1.026	1.053	1.053	1.053	1.522	1.058	1.052
1.01	1.232	1.077	1.087	1.048	1.612	1.02	1.146
1						1.043	1.058
1.023						1.054	1.026
1.004						1.026	1.188
0.996						1.024	1.1
1.007						1.105	1.137
1.011						1.079	1.166
1.026						1.065	1.046
1.003						1.026	1.094
1.039	1.039	1.034	1.159	1.054	1.586	1.112	1.961	Replicate #2
1.035	1.028	1.035	1.222	1.089	1.45	1.082	2.032
1.057	1.026	1.211	1.188	1.053	1.48	1.252	1.495
1.051	1.032	1.038	1.044	1.057	1.474		1.536
1.19	1.056	1.041	1.11	1.056	1.426	1.046	1.346
1.018	1.041	1.057	1.074	1.029	1.316	1.333	1.387
0.999	1.071	1.073	1.084	1.146	1.512	1.019	1.73
1.077	1.047	1.143	1.042	1.059	1.527	1.005	1.298
1.131	1.049	1.037	1.053	1.064	1.467	1.079	1.267
1.233	1.066	1.034	1.049	1.049	1.694	1.053	1.396
1.063	1.054	1.031	0.997	1.063	1.443	1.029	1.33
1.034	1.044	1.082	1.164	1.198	1.545	1.071	1.277
1.085	1.057	1.05	1.055	1.062	1.544	1.01	1.91
1.097	1.041	1.166	1.054	1.045	1.527	1.048	1.335
1.089	1.131	1.037	1.322	1.072	1.466	1.206	1.301
1.337	1.061	1.104	1.068	1.079	1.501	1.143	1.591

## Sheet: Supp. Fig. 4c
EPI only	Non- coated	+ Fgf2	+ Activin	+ Wnt3a	+ Bmp4	+MEF agg.	+TS agg.		Averages	EPI only	Non- coated	+ Fgf2	+ Activin	+ Wnt3a	+ Bmp4	+MEF agg.	+TS agg.
1.894	1.695	1.662	1.687	1.835	2.701	1.662	1.885		Replicate #1	1.77287	1.72387	1.67562	1.66625	1.8632	2.40019	1.84775	1.96447
1.727	1.777	1.664	1.714	1.934	2.312	2.243	1.852
1.726	1.673	1.918	1.772	1.808	2.591	1.593	1.958
1.711	1.799	1.948	1.686	2.193	2.757	1.512	1.856
1.866	1.704	1.667	1.6		2.682	1.671	1.815
1.693	1.674	1.577	1.635	1.635	1.694	1.865
1.704	1.576	1.596	1.622	1.685	2.386	1.999	1.78
2.054	1.529	1.573	1.609	1.786	2.582	2.064	1.939
1.568	1.839	1.704	1.611	1.935	2.706	1.717	2.025
1.681	1.735	1.698	1.701	1.993	2.158	1.699	2.147
2.046	1.935	1.647	1.584	1.681	1.718	1.729	1.942
1.959	1.831	1.637	1.611	2.576	2.879	2.186	2.404
1.417	1.659	1.541	1.683	1.805	1.838	2.038	1.767
1.601	1.862	1.642	1.949	1.805	2.502	1.806	1.817
1.788	1.632	1.714	1.658	1.791	2.654	1.851	2.159
1.931	1.662	1.622	1.538	1.486	2.243	1.929	2.121

[truncated: 24 more sheets: Supp. Fig. 4d, Supp. Fig. 4f, Fig. 3c, Fig. 3d, Fig. 3e, Fig. 3g, Fig. 3h, Fig. 3i, Fig. 3j, Fig. 3l, Fig. 4c, Fig. 4d, Fig. 4e, Supp. Fig. 7c, Supp. Fig. 7e, Supp. Fig. 7f, Supp. Fig. 7g, Supp. Fig. 7h, Supp. Fig. 7i, Supp. Fig. 7j …]
